# Supplementary material for: Identification and comparative analysis of the CIPK gene family and characterization of the cold stress response in the woody plant Prunus mume
Source: PeerJ. 2019 Apr 30;7:e6847. doi: 10.7717/peerj.6847 (PMC6499057; doi:10.7717/peerj.6847)
Supplement: Supplemental Information 9 [file peerj-07-6847-s009.xls]

## Sheet: Sheet1
Supplementary Table S3. Divergence between CIPK gene pairs in P. mume
Paralog pair		Ka	Ks	Ka/Ks	Duplication date (Mya)	Duplication type
PmCIPK11	PmCIPK3	0.45	0	-	-	WGD or segmental
PmCIPK16	PmCIPK3	0.4539	0	-	-	WGD or segmental
PmCIPK10	PmCIPK9	0.351	1.2373	0.283682	41.24~76.38	WGD or segmental
